# Supplementary material for: Prevalence and Characterisation of Antimicrobial Resistance, Virulence Factors and Multilocus Sequence Typing (MLST) of Escherichia coli Isolated from Broiler Caeca
Source: Animals (Basel). 2025 May 8;15(10):1353. doi: 10.3390/ani15101353 (PMC12108432; doi:10.3390/ani15101353)
Supplement: Supplementary file 1 [file animals-15-01353-s001.zip]

Archive with 1 entries (1 files):
- animals-3611733-supplementary.pdf
